# Supplementary material for: Flexible Electrochemical Platform Coupled with In Situ Prepared Synthetic Receptors for Sensitive Detection of Bisphenol A
Source: Biosensors (Basel). 2022 Nov 25;12(12):1076. doi: 10.3390/bios12121076 (PMC9775942; doi:10.3390/bios12121076)
Supplement: Supplementary file 1 [file biosensors-12-01076-s001.zip]

Archive with 1 entries (1 files):
- biosensors-2003426-supplementary.pdf
